# Supplementary material for: Phytochemical Screening and Biological Activities of Lippia multiflora Moldenke
Source: Molecules. 2025 Jul 7;30(13):2882. doi: 10.3390/molecules30132882 (PMC12250754; doi:10.3390/molecules30132882)
Supplement: Supplementary file 1 [file molecules-30-02882-s001.zip]

Archive with 1 entries (1 files):
- molecules-3696371-supplementary.pdf
